# Supplementary material for: Is Better Knowledge about Health Benefits of Dietary Fiber Related to Food Labels Reading Habits? A Croatian Overview
Source: Foods. 2022 Aug 5;11(15):2347. doi: 10.3390/foods11152347 (PMC9367754; doi:10.3390/foods11152347)
Supplement: Supplementary file 1 [file foods-11-02347-s001.zip]

Archive with 1 entries (1 files):
- foods-1819164-SI.pdf
